# Supplementary material for: Live-Cell Analysis of Human Cytomegalovirus DNA Polymerase Holoenzyme Assembly by Resonance Energy Transfer Methods
Source: Microorganisms. 2021 Apr 26;9(5):928. doi: 10.3390/microorganisms9050928 (PMC8146696; doi:10.3390/microorganisms9050928)
Supplement: Supplementary file 1 [file microorganisms-09-00928-s001.zip]

Archive with 1 entries (1 files):
- microorganisms-1189137-suplemmentary.pdf
